# Supplementary material for: Protective Effect of Djulis (Chenopodium formosanum) Extract against UV- and AGEs-Induced Skin Aging via Alleviating Oxidative Stress and Collagen Degradation
Source: Molecules. 2022 Apr 4;27(7):2332. doi: 10.3390/molecules27072332 (PMC9000422; doi:10.3390/molecules27072332)
Supplement: Supplementary file 1 [file molecules-27-02332-s001.zip]

Archive with 1 entries (1 files):
- molecules-1656975-supplementary.pdf
